# Supplementary material for: Characterization of Uterine Motion in Early Gestation Using MRI-Based Motion Tracking
Source: Diagnostics (Basel). 2020 Oct 19;10(10):840. doi: 10.3390/diagnostics10100840 (PMC7603139; doi:10.3390/diagnostics10100840)
Supplement: Supplementary file 1 [file diagnostics-10-00840-s001.zip]

Archive with 1 entries (1 files):
- diagnostics-934906-supplementary.mov
